# Supplementary material for: Prime editor‐mediated functional reshaping of ACE2 prevents the entry of multiple human coronaviruses, including SARS‐CoV‐2 variants
Source: MedComm (2020). 2023 Sep 10;4(5):e356. doi: 10.1002/mco2.356 (PMC10492923; doi:10.1002/mco2.356)
Supplement: Supplementary file 2 — Supporting information [file MCO2-4-e356-s005.xlsx]

## Sheet: amino acid substitution
Table S2. Calculation of on-target ACE2 codon substitutions & deletions
PE3_293FT_repeat_a																	NT_293FT_repeat_a
pegRNA (individual)	Q24A	M82S	Y83A	D30A	D30K	K31A	H34A	D38A	Y41A	Q42A	K353H	K353A	K353del	D355A			pegRNA (individual)	Q24A	M82S	Y83A	D30A	D30K	K31A	H34A	D38A	Y41A	Q42A	K353H	K353A	K353del	D355A
reads only containing desired mutations	83013	120	7859	61201	30063	125227	3379	54600	3717	379	7389	68938	177998	0			reads only containing desired mutations	2995	0	0	3167	0	3701	0	4186	0	0	4	0	1	346
all reads mapped edited sites	196063	23007	434184	230462	264412	434497	284033	301162	199461	256012	153238	793686	1126130	490169			all reads mapped edited sites	150520	157949	154976	103088	102352	177529	106449	108560	108366	107403	1781596	1781596	1773526	1861902
Frequency	0.4234	0.0052158	0.0181006	0.265558	0.113698	0.288211	0.0118965	0.181298	0.0186352	0.0014804	0.0482191	0.086858	0.158062	0			Frequency	0.0198977	0	0	0.0307213	0	0.0208473	0	0.0385593	0	0	2.24518e-06	0	5.63849e-07	0.000185831
PE3_293FT_repeat_b																	NT_293FT_repeat_b
pegRNA (individual)	Q24A	M82S	Y83A	D30A	D30K	K31A	H34A	D38A	Y41A	Q42A	K353H	K353A	K353del	D355A			pegRNA (individual)	Q24A	M82S	Y83A	D30A	D30K	K31A	H34A	D38A	Y41A	Q42A	K353H	K353A	K353del	D355A
reads only containing desired mutations	65629	82	10976	50654	40994	148734	3729	32774	8956	301	4973	69790	134587	17			reads only containing desired mutations	2391	0	0	2940	1	2881	0	3904	0	0	8	0	2	592
all reads mapped edited sites	176859	20196	578810	187207	328349	515822	314785	269673	383535	202679	151161	929024	888247	669561			all reads mapped edited sites	85212	137367	134911	108206	107455	101147	111385	113988	114125	113297	2375473	2375473	2372076	2461947
Frequency	0.371081	0.00406021	0.018963	0.270577	0.124849	0.288344	0.0118462	0.121532	0.0233512	0.00148511	0.0328987	0.0751218	0.15152	2.53898e-05			Frequency	0.0280594	0	0	0.0271704	9.30622e-06	0.0284833	0	0.0342492	0	0	3.36775e-06	0	8.43143e-07	0.00024046
PE3_293FT_repeat_c																	NT_293FT_repeat_c
pegRNA (individual)	Q24A	M82S	Y83A	D30A	D30K	K31A	H34A	D38A	Y41A	Q42A	K353H	K353A	K353del	D355A			pegRNA (individual)	Q24A	M82S	Y83A	D30A	D30K	K31A	H34A	D38A	Y41A	Q42A	K353H	K353A	K353del	D355A
reads only containing desired mutations	84200	134	6770	50970	21424	95964	3392	182247	5562	419	10926	57839	129117	17			reads only containing desired mutations	2160	0	0	3962	0	299	0	5056	0	0	6	0	11	420
all reads mapped edited sites	250599	25846	398940	189693	188037	331433	293294	1101687	273905	323073	273606	643982	776236	669561			all reads mapped edited sites	89797	81059	79714	180211	179024	106445	185601	189383	189456	187959	2372137	2372137	2368222	2448996
Frequency	0.335995	0.00518455	0.01697	0.268697	0.113935	0.289543	0.0115652	0.165425	0.0203063	0.00129692	0.0399333	0.0898146	0.166337	2.53898e-05			Frequency	0.0240543	0	0	0.0219853	0	0.00280896	0	0.0266972	0	0	2.52936e-06	0	4.64483e-06	0.000171499
PE3_293FT_repeat_a																	NT_293FT_repeat_a
pegRNA (simultaneous)	Q24A/D30A		Q24A/D30A/K31A			Q24A/D30K/K31A											pegRNA (simultaneous)	Q24A/D30A		Q24A/D30A/K31A			Q24A/D30K/K31A
	Q24A	D30A	Q24A	D30A	K31A	Q24A	D30K	K31A										Q24A	D30A	Q24A	D30A	K31A	Q24A	D30K	K31A
reads only containing desired mutations	177302	29653	254598	185530	178395	160969	42084	53416									reads only containing desired mutations	2995	3167	2995	3167	3701	2995	0	3701
all reads mapped edited sites	319438	87825	421571	421607	410404	307836	215910	244590									all reads mapped edited sites	150520	103088	150520	103088	177529	150520	102352	177529
Frequency	0.555044	0.337637	0.603927	0.440054	0.434681	0.522905	0.194915	0.21839									Frequency	0.0198977	0.0307213	0.0198977	0.0307213	0.0208473	0.0198977	0	0.0208473
PE3_293FT_repeat_b																	NT_293FT_repeat_b
pegRNA (simultaneous)	Q24A/D30A		Q24A/D30A/K31A			Q24A/D30K/K31A											pegRNA (simultaneous)	Q24A/D30A		Q24A/D30A/K31A			Q24A/D30K/K31A
	Q24A	D30A	Q24A	D30A	K31A	Q24A	D30K	K31A										Q24A	D30A	Q24A	D30A	K31A	Q24A	D30K	K31A
reads only containing desired mutations	43579	56297	291217	213310	205231	112210	93616	51540									reads only containing desired mutations	2391	2940	2391	2940	2881	2391	1	2881
all reads mapped edited sites	86850	159758	484513	482232	422024	209745	428085	238919									all reads mapped edited sites	85212	108206	85212	108206	101147	85212	107455	101147
Frequency	0.501773	0.352389	0.601051	0.442339	0.486302	0.534983	0.218686	0.215722									Frequency	0.0280594	0.0271704	0.0280594	0.0271704	0.0284833	0.0280594	9.30622e-06	0.0284833
PE3_293FT_repeat_c																	NT_293FT_repeat_c
pegRNA (simultaneous)	Q24A/D30A		Q24A/D30A/K31A			Q24A/D30K/K31A											pegRNA (simultaneous)	Q24A/D30A		Q24A/D30A/K31A			Q24A/D30K/K31A
	Q24A	D30A	Q24A	D30A	K31A	Q24A	D30K	K31A										Q24A	D30A	Q24A	D30A	K31A	Q24A	D30K	K31A
reads only containing desired mutations	88544	63229	258646	190673	182675	234379	64574	64815									reads only containing desired mutations	2160	3962	2160	3962	299	2160	0	299
all reads mapped edited sites	172614	174589	422024	423184	412180	417199	322503	321636									all reads mapped edited sites	89797	180211	89797	180211	106445	89797	179024	106445
Frequency	0.51296	0.362159	0.61287	0.450568	0.443192	0.561792	0.200228	0.201517									Frequency	0.0240543	0.0219853	0.0240543	0.0219853	0.00280896	0.0240543	0	0.00280896
PE3_EF1αP-KI_293FT_repeat_a																	NT_EF1αP-KI_293FT_repeat_a
pegRNA	individual	Q24A/D30A/K31A/K353del				Q24A/D30K/K31A/K353del											pegRNA	individual	Q24A/D30A/K31A/K353del				Q24A/D30K/K31A/K353del
	K353del	Q24A	D30A	K31A	K353del	Q24A	D30K	K31A	K353del									K353del	Q24A	D30A	K31A	K353del	Q24A	D30K	K31A	K353del
reads only containing desired mutations	79684	191658	126909	122032	26080	160969	42084	53416	69212								reads only containing desired mutations	1	2768	1974	525	1	2768	2	525	1
all reads mapped edited sites	424341	338579	324407	316513	168695	307836	215910	244590	423251								all reads mapped edited sites	1768131	476207	502811	490625	1768131	476207	298930	490625	1768131
Frequency	0.187783	0.566066	0.391203	0.385551	0.154599	0.522905	0.194915	0.21839	0.163525								Frequency	5.65569e-07	0.0058126	0.00392593	0.00107006	5.65569e-07	0.0058126	6.69053e-06	0.00107006	5.65569e-07
PE3_EF1αP-KI_293FT_repeat_b																	NT_EF1αP-KI_293FT_repeat_b
pegRNA	individual	Q24A/D30A/K31A/K353del				Q24A/D30K/K31A/K353del											pegRNA	individual	Q24A/D30A/K31A				Q24A/D30K/K31A
	K353del	Q24A	D30A	K31A	K353del	Q24A	D30K	K31A	K353del									K353del	Q24A	D30A	K31A	K353del	Q24A	D30K	K31A	K353del
reads only containing desired mutations	56853	205390	138237	132794	61988	112210	93616	51540	72942								reads only containing desired mutations	1	6661	4691	1180	1	6661	1	1180	1
all reads mapped edited sites	312559	368771	342359	333854	406133	209745	428085	238919	500154								all reads mapped edited sites	2372076	394827	415934	405637	2372076	394827	333218	405637	2372076
Frequency	0.181895	0.556958	0.403778	0.397761	0.15263	0.534983	0.218686	0.215722	0.145839								Frequency	4.21572e-07	0.0168707	0.0112782	0.002909	4.21572e-07	0.0168707	3.00104e-06	0.002909	4.21572e-07
PE3_EF1αP-KI_293FT_repeat_c																	NT_EF1αP-KI_293FT_repeat_c
pegRNA	individual	Q24A/D30A/K31A/K353del				Q24A/D30K/K31A/K353del											pegRNA	individual	Q24A/D30A/K31A				Q24A/D30K/K31A
	K353del	Q24A	D30A	K31A	K353del	Q24A	D30K	K31A	K353del									K353del	Q24A	D30A	K31A	K353del	Q24A	D30K	K31A	K353del
reads only containing desired mutations	69617	131343	96391	92343	63721	234379	64574	64815	56413								reads only containing desired mutations	8	3693	2588	657	8	3693	1	657	8
all reads mapped edited sites	397099	229252	229690	223589	399568	417199	322503	321636	407525								all reads mapped edited sites	2368222	443925	465278	453963	2368222	443925	357839	453963	2368222
Frequency	0.175314	0.57292	0.419657	0.413003	0.159475	0.561792	0.200228	0.201517	0.138428								Frequency	3.37806e-06	0.00831897	0.00556227	0.00144725	3.37806e-06	0.00831897	2.79455e-06	0.00144725	3.37806e-06
