# Supplementary material for: Prime editor‐mediated functional reshaping of ACE2 prevents the entry of multiple human coronaviruses, including SARS‐CoV‐2 variants
Source: MedComm (2020). 2023 Sep 10;4(5):e356. doi: 10.1002/mco2.356 (PMC10492923; doi:10.1002/mco2.356)
Supplement: Supplementary file 3 — Supporting information [file MCO2-4-e356-s003.xlsx]

## Sheet: AKA
Table S3 Calculation of editing frequency at peg/sgRNA dependent OT site
pegAKA_EF1αP-KI_293FT_OT (CAG-GCC)_repeat_a												pegCtrl_EF1αP-KI_293FT_OT (CAG-GCC)_repeat_a
pegRNA dependent OT site	OT1	OT2	OT3	OT4	OT5	OT6	OT7	OT8	OT9	OT10		pegRNA dependent OT site	OT1	OT2	OT3	OT4	OT5	OT6	OT7	OT8	OT9	OT10
reads only containing desired mutations	0	0	0	0	0	0	0	0	0	0		reads only containing desired mutations	0	0	0	0	0	0	0	0	0	0
all reads mapped OT sites	81395	102326	76394	31286	126178	29437	103544	57279	42293	82327		all reads mapped OT sites	102217	100310	66857	24530	115339	40589	100872	37352	52377	60197
Frequency	0	0	0	0	0	0	0	0	0	0		Frequency	0	0	0	0	0	0	0	0	0	0
pegAKA_EF1αP-KI_293FT_OT (CAG-GCC)_repeat_b												pegCtrl_EF1αP-KI_293FT_OT (CAG-GCC)_repeat_b
pegRNA dependent OT site	OT1	OT2	OT3	OT4	OT5	OT6	OT7	OT8	OT9	OT10		pegRNA dependent OT site	OT1	OT2	OT3	OT4	OT5	OT6	OT7	OT8	OT9	OT10
reads only containing desired mutations	0	0	0	0	0	0	0	0	0	0		reads only containing desired mutations	0	0	0	0	0	0	0	0	0	0
all reads mapped OT sites	76210	103918	86255	27983	125089	27178	103876	50861	48698	87681		all reads mapped OT sites	40047	100872	97661	37352	37212	52377	52967	60197	63454	58999
Frequency	0	0	0	0	0	0	0	0	0	0		Frequency	0	0	0	0	0	0	0	0	0	0
pegAKA_EF1αP-KI_293FT_OT (CAG-GCC)_repeat_c												pegCtrl_EF1αP-KI_293FT_OT (CAG-GCC)_repeat_c
pegRNA dependent OT site	OT1	OT2	OT3	OT4	OT5	OT6	OT7	OT8	OT9	OT10		pegRNA dependent OT site	OT1	OT2	OT3	OT4	OT5	OT6	OT7	OT8	OT9	OT10
reads only containing desired mutations	0	0	0	0	0	0	0	0	0	0		reads only containing desired mutations	0	0	0	0	0	0	0	0	0	0
all reads mapped OT sites	103414	128297	94529	34052	149119	32866	127774	56683	56798	104994		all reads mapped OT sites	110304	101577	62379	25405	123730	39384	101359	39140	46210	64277
Frequency	0	0	0	0	0	0	0	0	0	0		Frequency	0	0	0	0	0	0	0	0	0	0
pegAKA_EF1αP-KI_293FT_OT (indel)_repeat_a												pegCtrl_EF1αP-KI_293FT_OT (indel)_repeat_a
pegRNA dependent OT site	OT1	OT2	OT3	OT4	OT5	OT6	OT7	OT8	OT9	OT10		pegRNA dependent OT site	OT1	OT2	OT3	OT4	OT5	OT6	OT7	OT8	OT9	OT10
reads with undesired indels	400	236	190	444	371	122	502	104	420	232		reads with undesired indels	433	165	209	430	297	91	387	122	407	138
all reads mapped OT sites	119287	130317	88976	163389	114612	51073	196577	44594	164689	86177		all reads mapped OT sites	151894	94705	95788	158274	98530	40069	178459	61862	159041	56014
Frequency	0.00335326	0.00181097	0.00213541	0.00271744	0.00323701	0.00238874	0.00255371	0.00233215	0.00255026	0.00269213		Frequency	0.00285067	0.00174225	0.0021819	0.00271681	0.00301431	0.00227108	0.00216857	0.00197213	0.00255909	0.00246367
pegAKA_EF1αP-KI_293FT_OT (indel)_repeat_b												pegCtrl_EF1αP-KI_293FT_OT (indel)_repeat_b
pegRNA dependent OT site	OT1	OT2	OT3	OT4	OT5	OT6	OT7	OT8	OT9	OT10		pegRNA dependent OT site	OT1	OT2	OT3	OT4	OT5	OT6	OT7	OT8	OT9	OT10
reads with undesired indels	365	304	218	444	404	117	482	85	425	194		reads with undesired indels	430	187	198	381	285	71	429	146	371	133
all reads mapped OT sites	112242	138907	97227	164524	128926	45895	193737	41213	164655	76554		all reads mapped OT sites	147159	99643	104957	153661	97437	38298	183421	60908	154488	56224
Frequency	0.0032519	0.00218851	0.00224218	0.00269869	0.00313358	0.0025493	0.00248791	0.00206246	0.00258115	0.00253416		Frequency	0.00292201	0.0018767	0.00188649	0.00247948	0.00292497	0.00185388	0.00233888	0.00239706	0.00240148	0.00236554
pegAKA_EF1αP-KI_293FT_OT (indel)_repeat_c												pegCtrl_EF1αP-KI_293FT_OT (indel)_repeat_c
pegRNA dependent OT site	OT1	OT2	OT3	OT4	OT5	OT6	OT7	OT8	OT9	OT10		pegRNA dependent OT site	OT1	OT2	OT3	OT4	OT5	OT6	OT7	OT8	OT9	OT10
reads with undesired indels	524	323	241	562	451	116	557	123	543	220		reads with undesired indels	417	189	187	378	314	75	455	122	391	138
all reads mapped OT sites	154100	164143	114820	202901	139439	55406	232466	49959	202765	85951		all reads mapped OT sites	163054	101108	90375	160193	91647	41623	190888	59682	160045	59011
Frequency	0.00340039	0.0019678	0.00209894	0.00276982	0.00323439	0.00209364	0.00239605	0.00246202	0.00267798	0.0025596		Frequency	0.00255743	0.00186929	0.00206916	0.00235965	0.00342619	0.00180189	0.0023836	0.00204417	0.00244306	0.00233855
sgnickAKA_EF1αP-KI_293FT_OT (indel)_repeat_a												sgCtrlAKA_EF1αP-KI_293FT_OT (indel)_repeat_a
pegRNA dependent OT site	OT1	OT2	OT3	OT4	OT5	OT6	OT7	OT8	OT9	OT10		pegRNA dependent OT site	OT1	OT2	OT3	OT4	OT5	OT6	OT7	OT8	OT9	OT10
reads with undesired indels	389	239	447	339	268	227	207	232	24825	301		reads with undesired indels	431	232	297	350	254	201	145	192	27315	240
all reads mapped OT sites	160105	98258	164187	155467	97090	127123	95745	84373	129002	114268		all reads mapped OT sites	192336	97897	139875	185039	95397	133164	70552	74603	117295	84373
Frequency	0.00242966	0.00243237	0.00272251	0.00218053	0.00276033	0.00178567	0.00216199	0.00274969	0.192439	0.00263416		Frequency	0.00224087	0.00236984	0.00212332	0.00189149	0.00266256	0.00150942	0.00205522	0.00257362	0.232874	0.00284451
sgnickAKA_EF1αP-KI_293FT_OT (indel)_repeat_b												sgCtrlAKA_EF1αP-KI_293FT_OT (indel)_repeat_b
pegRNA dependent OT site	OT1	OT2	OT3	OT4	OT5	OT6	OT7	OT8	OT9	OT10		pegRNA dependent OT site	OT1	OT2	OT3	OT4	OT5	OT6	OT7	OT8	OT9	OT10
reads with undesired indels	441	247	514	343	287	273	210	243	27633	352		reads with undesired indels	451	232	325	340	219	217	136	154	20630	229
all reads mapped OT sites	181038	95322	179360	166917	94968	138712	98063	84392	144429	133188		all reads mapped OT sites	193712	84121	123211	153863	70715	114094	62623	56809	93813	85632
Frequency	0.00243595	0.00259122	0.00286574	0.00205491	0.00302207	0.00196811	0.00214148	0.00287942	0.191326	0.00264288		Frequency	0.0023282	0.00275793	0.00263775	0.00220976	0.00309694	0.00190194	0.00217173	0.00271084	0.219906	0.00267423
sgnickAKA_EF1αP-KI_293FT_OT (indel)_repeat_c												sgCtrlAKA_EF1αP-KI_293FT_OT (indel)_repeat_c
pegRNA dependent OT site	OT1	OT2	OT3	OT4	OT5	OT6	OT7	OT8	OT9	OT10		pegRNA dependent OT site	OT1	OT2	OT3	OT4	OT5	OT6	OT7	OT8	OT9	OT10
reads with undesired indels	338	204	374	284	259	211	179	192	23670	275		reads with undesired indels	401	214	350	342	230	202	108	179	22096	209
all reads mapped OT sites	155610	89897	141598	144705	88397	124533	82263	76623	122759	110750		all reads mapped OT sites	182352	84702	136897	163487	77347	118221	56617	65118	99229	83359
Frequency	0.0021721	0.00226926	0.00264128	0.00196261	0.00292996	0.00169433	0.00217595	0.00250578	0.192817	0.00248307		Frequency	0.00219904	0.0025265	0.00255667	0.00209191	0.00297361	0.00170866	0.00190755	0.00274886	0.222677	0.00250723

## Sheet: K353del
Table S3. Calculation of editing frequency at peg/sgRNA dependent OT site
pegK353del_EF1αP-KI_293FT_OT (AAGdel)_repeat_a												pegCtrl_EF1αP-KI_293FT_OT (AAGdel)_repeat_a
pegRNA dependent OT site	OT1	OT2	OT3	OT4	OT5	OT6	OT7	OT8	OT9	OT10		pegRNA dependent OT site	OT1	OT2	OT3	OT4	OT5	OT6	OT7	OT8	OT9	OT10
reads only containing desired mutations	0	0	0	0	0	0	0	0	0	0		reads only containing desired mutations	0	0	0	0	2	0	0	0	0	0
all reads mapped OT sites	24840	127277	51572	13878	80898	52303	113538	83369	70480	114649		all reads mapped OT sites	29384	111770	41145	7472	77546	60622	96421	71831	58778	84208
Frequency	0	0	0	0	0	0	0	0	0	0		Frequency	0	0	0	0	2.57911e-05	0	0	0	0	0
pegK353del_EF1αP-KI_293FT_OT (AAGdel)_repeat_b												pegCtrl_EF1αP-KI_293FT_OT (AAGdel)_repeat_b
pegRNA dependent OT site	OT1	OT2	OT3	OT4	OT5	OT6	OT7	OT8	OT9	OT10		pegRNA dependent OT site	OT1	OT2	OT3	OT4	OT5	OT6	OT7	OT8	OT9	OT10
reads only containing desired mutations	0	0	0	0	1	0	0	0	0	0		reads only containing desired mutations	0	0	0	0	0	0	0	0	0	0
all reads mapped OT sites	26071	129610	58378	16234	87346	56877	123403	87260	68816	125550		all reads mapped OT sites	27213	91393	32297	6719	71623	49770	91185	61894	49651	84946
Frequency	0	0	0	0	1.14487e-05	0	0	0	0	0		Frequency	0	0	0	0	0	0	0	0	0	0
pegK353del_EF1αP-KI_293FT_OT (AAGdel)_repeat_c												pegCtrl_EF1αP-KI_293FT_OT (AAGdel)_repeat_c
pegRNA dependent OT site	OT1	OT2	OT3	OT4	OT5	OT6	OT7	OT8	OT9	OT10		pegRNA dependent OT site	OT1	OT2	OT3	OT4	OT5	OT6	OT7	OT8	OT9	OT10
reads only containing desired mutations	0	0	0	0	0	0	0	0	0	0		reads only containing desired mutations	0	0	0	0	0	0	0	0	0	0
all reads mapped OT sites	28185	113723	54650	15248	75491	50747	91967	67502	65339	110843		all reads mapped OT sites	43229	127725	52869	10390	92950	75901	122246	86292	70110	114029
Frequency	0	0	0	0	0	0	0	0	0	0		Frequency	0	0	0	0	0	0	0	0	0	0
pegK353del_EF1αP-KI_293FT_OT (indel)_repeat_a												pegCtrl_EF1αP-KI_293FT_OT (indel)_repeat_a
pegRNA dependent OT site	OT1	OT2	OT3	OT4	OT5	OT6	OT7	OT8	OT9	OT10		pegRNA dependent OT site	OT1	OT2	OT3	OT4	OT5	OT6	OT7	OT8	OT9	OT10
reads with undesired indels	683	667	613	694	340	61	364	241	474	868		reads with undesired indels	784	533	563	605	266	28	337	314	426	699
all reads mapped OT sites	39006	180726	81564	196508	82704	21029	125050	82001	173820	123059		all reads mapped OT sites	46347	134156	56944	172434	66050	11197	121079	94876	148653	105904
Frequency	0.0175101	0.00369067	0.00751557	0.00353166	0.00411105	0.00290076	0.00291084	0.00293899	0.00272696	0.00705353		Frequency	0.0169159	0.00397299	0.00988691	0.00350859	0.00402725	0.00250067	0.00278331	0.00330958	0.00286573	0.00660032
pegK353del_EF1αP-KI_293FT_OT (indel)_repeat_b												pegCtrl_EF1αP-KI_293FT_OT (indel)_repeat_b
pegRNA dependent OT site	OT1	OT2	OT3	OT4	OT5	OT6	OT7	OT8	OT9	OT10		pegRNA dependent OT site	OT1	OT2	OT3	OT4	OT5	OT6	OT7	OT8	OT9	OT10
reads with undesired indels	725	702	798	655	346	64	371	233	481	891		reads with undesired indels	706	505	470	493	216	27	332	226	369	607
all reads mapped OT sites	41448	199007	97407	199034	93500	24485	135060	87849	187738	127701		all reads mapped OT sites	42917	135514	49318	140926	52132	10087	111282	77548	140040	90840
Frequency	0.0174918	0.00352751	0.00819243	0.0032909	0.00370053	0.00261385	0.00274693	0.00265228	0.00256208	0.00697724		Frequency	0.0164504	0.00372655	0.00952999	0.00349829	0.00414333	0.00267671	0.00298341	0.00291432	0.00263496	0.00668208
pegK353del_EF1αP-KI_293FT_OT (indel)_repeat_c												pegCtrl_EF1αP-KI_293FT_OT (indel)_repeat_c
pegRNA dependent OT site	OT1	OT2	OT3	OT4	OT5	OT6	OT7	OT8	OT9	OT10		pegRNA dependent OT site	OT1	OT2	OT3	OT4	OT5	OT6	OT7	OT8	OT9	OT10
reads with undesired indels	737	695	568	622	354	70	308	230	364	659		reads with undesired indels	1190	609	640	614	318	39	375	335	434	752
all reads mapped OT sites	44521	176837	76326	174919	88641	22874	117386	79013	140658	99389		all reads mapped OT sites	68358	180391	69691	194803	85103	15282	143934	116095	185833	125365
Frequency	0.016554	0.00393017	0.00744176	0.00355593	0.00399364	0.00306024	0.00262382	0.00291091	0.00258784	0.00663051		Frequency	0.0174084	0.003376	0.0091834	0.0031519	0.00373665	0.00255202	0.00260536	0.00288557	0.00233543	0.00599848
sgnickK353del_EF1αP-KI_293FT_OT (indel)_repeat_a												sgCtrlK353del_EF1αP-KI_293FT_OT (indel)_repeat_a
pegRNA dependent OT site	OT1	OT2	OT3	OT4	OT5	OT6	OT7	OT8	OT9	OT10		pegRNA dependent OT site	OT1	OT2	OT3	OT4	OT5	OT6	OT7	OT8	OT9	OT10
reads with undesired indels	470	238	303	8874	436	192	268	299	356	314		reads with undesired indels	508	273	363	10353	520	168	503	547	213	290
all reads mapped OT sites	138460	98953	114551	67994	138713	62075	53613	76562	108065	91174		all reads mapped OT sites	151114	121016	145397	81587	150724	56657	98381	131050	77376	84118
Frequency	0.00339448	0.00240518	0.00264511	0.130512	0.00314318	0.00309303	0.00499879	0.00390533	0.00329431	0.00344396		Frequency	0.0033617	0.0022559	0.00249661	0.126895	0.00345001	0.00296521	0.00511278	0.00417398	0.00275279	0.00344754
sgnickK353del_EF1αP-KI_293FT_OT (indel)_repeat_b												sgCtrlK353del_EF1αP-KI_293FT_OT (indel)_repeat_b
pegRNA dependent OT site	OT1	OT2	OT3	OT4	OT5	OT6	OT7	OT8	OT9	OT10		pegRNA dependent OT site	OT1	OT2	OT3	OT4	OT5	OT6	OT7	OT8	OT9	OT10
reads with undesired indels	611	273	395	11335	615	290	379	335	441	421		reads with undesired indels	419	250	316	10256	437	143	471	450	176	228
all reads mapped OT sites	194987	131783	142587	87054	193223	108085	74378	95448	144369	122457		all reads mapped OT sites	143327	109216	132310	79990	143262	48818	93741	116749	69935	73581
Frequency	0.00313354	0.00207159	0.00277024	0.130207	0.00318285	0.00268307	0.00509559	0.00350976	0.00305467	0.00343794		Frequency	0.00292338	0.00228904	0.00238833	0.128216	0.00305036	0.00292925	0.00502448	0.00385442	0.00251662	0.00309863
sgnickK353del_EF1αP-KI_293FT_OT (indel)_repeat_c												sgCtrlK353del_EF1αP-KI_293FT_OT (indel)_repeat_c
pegRNA dependent OT site	OT1	OT2	OT3	OT4	OT5	OT6	OT7	OT8	OT9	OT10		pegRNA dependent OT site	OT1	OT2	OT3	OT4	OT5	OT6	OT7	OT8	OT9	OT10
reads with undesired indels	533	249	335	9063	502	214	371	323	375	361		reads with undesired indels	438	242	349	11240	455	129	475	427	215	215
all reads mapped OT sites	177181	123633	135800	69304	176984	76835	68835	91350	134503	113722		all reads mapped OT sites	151175	119138	141792	88277	151415	55413	99654	116826	74975	74852
Frequency	0.00300822	0.00201403	0.00246686	0.130772	0.00283641	0.00278519	0.0053897	0.00353585	0.00278804	0.00317441		Frequency	0.0028973	0.00203126	0.00246135	0.127326	0.00300499	0.00232797	0.00476649	0.00365501	0.00286762	0.00287233
