# Supplementary material for: Prime editor‐mediated functional reshaping of ACE2 prevents the entry of multiple human coronaviruses, including SARS‐CoV‐2 variants
Source: MedComm (2020). 2023 Sep 10;4(5):e356. doi: 10.1002/mco2.356 (PMC10492923; doi:10.1002/mco2.356)
Supplement: Supplementary file 4 — Supporting information [file MCO2-4-e356-s006.xlsx]

## Sheet: hACE2 activity
Table S4. ACE2 enzyme activity
purified hACE2_repeat_a					purified hACE2_repeat_a					purified hACE2_repeat_a
hACE2 varient	WT	AAA	AKA		hACE2 varient	WT	K353del	AKA/K353del		hACE2 varient	WT	AAA/K353del
hACE2 activity (mU/mg)	5780.32	4731.84	5460.2		hACE2 activity (mU/mg)	31141.6	29778.4	30571.8		hACE2 activity (mU/mg)	17173.1	14237
purified hACE2_repeat_b					purified hACE2_repeat_b					purified hACE2_repeat_b
hACE2 varient	WT	AAA	AKA		hACE2 varient	WT	K353del	AKA/K353del		hACE2 varient	WT	AAA/K353del
hACE2 activity (mU/mg)	7671.7	4923.1	5680.89		hACE2 activity (mU/mg)	29647.7	30253.1	30677.6		hACE2 activity (mU/mg)	16158.6	16790.5
purified hACE2_repeat_c					purified hACE2_repeat_c					purified hACE2_repeat_c
hACE2 varient	WT	AAA	AKA		hACE2 varient	WT	K353del	AKA/K353del		hACE2 varient	WT	AAA/K353del
hACE2 activity (mU/mg)	5555.76	6533.99	7539.75		hACE2 activity (mU/mg)	29615.1	29956.6	32475.7		hACE2 activity (mU/mg)	18187.5	14582.4
exogenous_hACE2-KO_293FT_repeat_a
hACE2 varient	WT	AAA/K353del	AKA/K353del	K353del
hACE2 activity (mU/mg)	10991.5	11222.9	9794.47	9125.84
exogenous_hACE2-KO_293FT_repeat_b
hACE2 varient	WT	AAA/K353del	AKA/K353del	K353del
hACE2 activity (mU/mg)	13957.6	10650.2	10236.9	12432.2
exogenous_hACE2-KO_293FT_repeat_c
hACE2 varient	WT	AAA/K353del	AKA/K353del	K353del
hACE2 activity (mU/mg)	9005.14	8789.03	8754.42	10126
PE3_EF1α-KI_293FT_repeat_a
pegACE2	ctrl	AAA/K353del	AKA/K353del	K353del
hACE2 activity (mU/mg)	6360.06	5472.04	4219.26	3907.59
PE3_EF1α-KI_293FT_repeat_b
pegACE2	ctrl	AAA/K353del	AKA/K353del	K353del
hACE2 activity (mU/mg)	5142.4	6663.2	4737.67	5561.63
PE3_EF1α-KI_293FT_repeat_c
pegACE2	ctrl	AAA/K353del	AKA/K353del	K353del
hACE2 activity (mU/mg)	5818.95	6800.11	6347.38	6076.54

## Sheet: hACE2 activity-norm
Table S4 hACE2 activity
purified hACE2_repeat_a					purified hACE2_repeat_a					purified hACE2_repeat_a
hACE2 varient	WT	AAA	AKA		hACE2 varient	WT	K353del	AKA/K353del		hACE2 varient	WT	AAA/K353del
hACE2 activity (mU/mg)	28901.6	23659.2	27301		hACE2 activity (mU/mg)	31141.6	29778.4	30571.8		hACE2 activity (mU/mg)	29194.2	24202.8
purified hACE2_repeat_b					purified hACE2_repeat_b					purified hACE2_repeat_b
hACE2 varient	WT	AAA	AKA		hACE2 varient	WT	K353del	AKA/K353del		hACE2 varient	WT	AAA/K353del
hACE2 activity (mU/mg)	38358.5	24615.5	28404.5		hACE2 activity (mU/mg)	29647.7	30253.1	30677.6		hACE2 activity (mU/mg)	27469.6	28543.9
purified hACE2_repeat_c					purified hACE2_repeat_c					purified hACE2_repeat_c
hACE2 varient	WT	AAA	AKA		hACE2 varient	WT	K353del	AKA/K353del		hACE2 varient	WT	AAA/K353del
hACE2 activity (mU/mg)	27778.8	32669.9	37698.7		hACE2 activity (mU/mg)	29615.1	29956.6	32475.7		hACE2 activity (mU/mg)	30918.8	24790.1
exogenous_hACE2-KO_293FT_repeat_a
hACE2 varient	WT	AAA/K353del	AKA/K353del	K353del
hACE2 activity (mU/mg)	10991.5	11222.9	9794.47	9125.84
exogenous_hACE2-KO_293FT_repeat_b
hACE2 varient	WT	AAA/K353del	AKA/K353del	K353del
hACE2 activity (mU/mg)	13957.6	10650.2	10236.9	12432.2
exogenous_hACE2-KO_293FT_repeat_c
hACE2 varient	WT	AAA/K353del	AKA/K353del	K353del
hACE2 activity (mU/mg)	9005.14	8789.03	8754.42	10126
PE3_EF1α-KI_293FT_repeat_a
pegACE2	ctrl	AAA/K353del	AKA/K353del	K353del
hACE2 activity (mU/mg)	6360.06	5472.04	4219.26	3907.59
PE3_EF1α-KI_293FT_repeat_b
pegACE2	ctrl	AAA/K353del	AKA/K353del	K353del
hACE2 activity (mU/mg)	5142.4	6663.2	4737.67	5561.63
PE3_EF1α-KI_293FT_repeat_c
pegACE2	ctrl	AAA/K353del	AKA/K353del	K353del
hACE2 activity (mU/mg)	5818.95	6800.11	6347.38	6076.54
