# Supplementary material for: Prime editor‐mediated functional reshaping of ACE2 prevents the entry of multiple human coronaviruses, including SARS‐CoV‐2 variants
Source: MedComm (2020). 2023 Sep 10;4(5):e356. doi: 10.1002/mco2.356 (PMC10492923; doi:10.1002/mco2.356)
Supplement: Supplementary file 5 — Supporting information [file MCO2-4-e356-s004.xlsx]

## Sheet: RLU
Table S5: Luminescence representing pseudovirus entry
SARS-CoV-2-Fluc WT_exogenous_ACE2-KO_293FT_repeat_a						SARS-CoV-2-Fluc Alpha_exogenous_ACE2-KO_293FT_repeat_a						SARS-CoV-2-Fluc Beta_exogenous_ACE2-KO_293FT_repeat_a						SARS-CoV-2-Fluc Gamma_exogenous_ACE2-KO_293FT_repeat_a						SARS-CoV-2-Fluc BQ.1_exogenous_ACE2-KO_293FT_repeat_a
hACE2 varient	WT	K353del	AAA/K353del	AKA/K353del		hACE2 varient	WT	K353del	AAA/K353del	AKA/K353del		hACE2 varient	WT	K353del	AAA/K353del	AKA/K353del		hACE2 varient	WT	K353del	AAA/K353del	AKA/K353del		hACE2 varient	WT	K353del	AAA/K353del	AKA/K353del
counts of RLU (relative light unit)	180252	11348	1650.5	711.5		counts of RLU (relative light unit)	132974	3776	3605	2049.5		counts of RLU (relative light unit)	134432	3375	812	2809.5		counts of RLU (relative light unit)	155716	12185.5	17515.5	10601		counts of RLU (relative light unit)	69457	6841	3352	3290
SARS-CoV-2-Fluc WT_exogenous_ACE2-KO_293FT_repeat_b						SARS-CoV-2-Fluc Alpha_exogenous_ACE2-KO_293FT_repeat_b						SARS-CoV-2-Fluc Beta_exogenous_ACE2-KO_293FT_repeat_b						SARS-CoV-2-Fluc Gamma_exogenous_ACE2-KO_293FT_repeat_b						SARS-CoV-2-Fluc BQ.1_exogenous_ACE2-KO_293FT_repeat_b
hACE2 varient	WT	K353del	AAA/K353del	AKA/K353del		hACE2 varient	WT	K353del	AAA/K353del	AKA/K353del		hACE2 varient	WT	K353del	AAA/K353del	AKA/K353del		hACE2 varient	WT	K353del	AAA/K353del	AKA/K353del		hACE2 varient	WT	K353del	AAA/K353del	AKA/K353del
counts of RLU (relative light unit)	432815	2539	6518	2853		counts of RLU (relative light unit)	512400	57723	20864	4110		counts of RLU (relative light unit)	255948	3482	4215	2225		counts of RLU (relative light unit)	712730	13639	11649	47147		counts of RLU (relative light unit)	78806	7165	6846	3846
SARS-CoV-2-Fluc WT_exogenous_ACE2-KO_293FT_repeat_c						SARS-CoV-2-Fluc Alpha_exogenous_ACE2-KO_293FT_repeat_c						SARS-CoV-2-Fluc Beta_exogenous_ACE2-KO_293FT_repeat_c						SARS-CoV-2-Fluc Gamma_exogenous_ACE2-KO_293FT_repeat_c						SARS-CoV-2-Fluc BQ.1_exogenous_ACE2-KO_293FT_repeat_c
hACE2 varient	WT	K353del	AAA/K353del	AKA/K353del		hACE2 varient	WT	K353del	AAA/K353del	AKA/K353del		hACE2 varient	WT	K353del	AAA/K353del	AKA/K353del		hACE2 varient	WT	K353del	AAA/K353del	AKA/K353del		hACE2 varient	WT	K353del	AAA/K353del	AKA/K353del
counts of RLU (relative light unit)	265896	3796	3272	3691		counts of RLU (relative light unit)	450302	4633	10811	17618		counts of RLU (relative light unit)	227675	3167	1701	2749		counts of RLU (relative light unit)	1127434	18246	34477	26937		counts of RLU (relative light unit)	35165	1193	1095	1202
SARS-CoV-2-Fluc WT_PE3_EF1α-KI_293FT_repeat_a						SARS-CoV-2-Fluc Alpha_PE3_EF1α-KI_293FT_repeat_a						SARS-CoV-2-Fluc Beta_PE3_EF1α-KI_293FT_repeat_a						SARS-CoV-2-Fluc Gamma_PE3_EF1α-KI_293FT_repeat_a						SARS-CoV-2-Fluc BQ.1_PE3_EF1α-KI_293FT_repeat_a
pegACE2	ctrl	K353del	AAA/K353del	AKA/K353del		pegACE2	ctrl	K353del	AAA/K353del	AKA/K353del		pegACE2	ctrl	K353del	AAA/K353del	AKA/K353del		pegACE2	ctrl	K353del	AAA/K353del	AKA/K353del		pegACE2	ctrl	K353del	AAA/K353del	AKA/K353del
counts of RLU (relative light unit)	27077	10083	4357	4943		counts of RLU (relative light unit)	132644	70181	57722	53648		counts of RLU (relative light unit)	192112	30523	88633	51971		counts of RLU (relative light unit)	52843	27217	19898	30393		counts of RLU (relative light unit)	149923	50547	57716	66368
SARS-CoV-2-Fluc WT_PE3_EF1α-KI_293FT_repeat_b						SARS-CoV-2-Fluc Alpha_PE3_EF1α-KI_293FT_repeat_b						SARS-CoV-2-Fluc Beta_PE3_EF1α-KI_293FT_repeat_b						SARS-CoV-2-Fluc Gamma_PE3_EF1α-KI_293FT_repeat_b						SARS-CoV-2-Fluc BQ.1_PE3_EF1α-KI_293FT_repeat_b
pegACE2	ctrl	K353del	AAA/K353del	AKA/K353del		pegACE2	ctrl	K353del	AAA/K353del	AKA/K353del		pegACE2	ctrl	K353del	AAA/K353del	AKA/K353del		pegACE2	ctrl	K353del	AAA/K353del	AKA/K353del		pegACE2	ctrl	K353del	AAA/K353del	AKA/K353del
counts of RLU (relative light unit)	20278	9901	5238	4108		counts of RLU (relative light unit)	115074	50230	25850	29928		counts of RLU (relative light unit)	187051	73473	64660	34006		counts of RLU (relative light unit)	45309	24986	17054	7110		counts of RLU (relative light unit)	144536	57566	53240	72668
SARS-CoV-2-Fluc WT_PE3_EF1α-KI_293FT_repeat_c						SARS-CoV-2-Fluc Alpha_PE3_EF1α-KI_293FT_repeat_c						SARS-CoV-2-Fluc Beta_PE3_EF1α-KI_293FT_repeat_c						SARS-CoV-2-Fluc Gamma_PE3_EF1α-KI_293FT_repeat_c						SARS-CoV-2-Fluc BQ.1_PE3_EF1α-KI_293FT_repeat_c
pegACE2	ctrl	K353del	AAA/K353del	AKA/K353del		pegACE2	ctrl	K353del	AAA/K353del	AKA/K353del		pegACE2	ctrl	K353del	AAA/K353del	AKA/K353del		pegACE2	ctrl	K353del	AAA/K353del	AKA/K353del		pegACE2	ctrl	K353del	AAA/K353del	AKA/K353del
counts of RLU (relative light unit)	11808	3180	2138	3512		counts of RLU (relative light unit)	59928	21446	19857	19928		counts of RLU (relative light unit)	76355	23279	15419	14497		counts of RLU (relative light unit)	119152	57118	35943	39918		counts of RLU (relative light unit)	166289	41000	50689	71371
NL63-Fluc WT_exogenous_ACE2-KO_293FT_repeat_a						SARS-Fluc WT_exogenous_ACE2-KO_293FT_repeat_a						SARS-CoV-2-Fluc Delta_exogenous_ACE2-KO_293FT_repeat_a						SARS-CoV-2-Fluc B.1_exogenous_ACE2-KO_293FT_repeat_a						SARS-CoV-2-Fluc XBB_exogenous_ACE2-KO_293FT_repeat_a
hACE2 varient	WT	K353del	AAA/K353del	AKA/K353del		hACE2 varient	WT	K353del	AAA/K353del	AKA/K353del		hACE2 varient	WT	K353del	AAA/K353del	AKA/K353del		hACE2 varient	WT	K353del	AAA/K353del	AKA/K353del		hACE2 varient	WT	K353del	AAA/K353del	AKA/K353del
counts of RLU (relative light unit)	2923	29	38	3		counts of RLU (relative light unit)	19087	463	160	35		counts of RLU (relative light unit)	163070	135	99	193		counts of RLU (relative light unit)	79945	163	1037	2639		counts of RLU (relative light unit)	135257	3281	3400	2971
NL63-Fluc WT_exogenous_ACE2-KO_293FT_repeat_b						SARS-Fluc WT_exogenous_ACE2-KO_293FT_repeat_b						SARS-CoV-2-Fluc Delta_exogenous_ACE2-KO_293FT_repeat_b						SARS-CoV-2-Fluc B.1_exogenous_ACE2-KO_293FT_repeat_b						SARS-CoV-2-Fluc XBB_exogenous_ACE2-KO_293FT_repeat_b
hACE2 varient	WT	K353del	AAA/K353del	AKA/K353del		hACE2 varient	WT	K353del	AAA/K353del	AKA/K353del		hACE2 varient	WT	K353del	AAA/K353del	AKA/K353del		hACE2 varient	WT	K353del	AAA/K353del	AKA/K353del		hACE2 varient	WT	K353del	AAA/K353del	AKA/K353del
counts of RLU (relative light unit)	3026	113	27	68		counts of RLU (relative light unit)	17021	369	47	269		counts of RLU (relative light unit)	167513	2315	63	184		counts of RLU (relative light unit)	88779	1027	1330	2640		counts of RLU (relative light unit)	123746	3149	2442	1176
NL63-Fluc WT_exogenous_ACE2-KO_293FT_repeat_c						SARS-Fluc WT_exogenous_ACE2-KO_293FT_repeat_c						SARS-CoV-2-Fluc Delta_exogenous_ACE2-KO_293FT_repeat_c						SARS-CoV-2-Fluc B.1_exogenous_ACE2-KO_293FT_repeat_c						SARS-CoV-2-Fluc XBB_exogenous_ACE2-KO_293FT_repeat_c
hACE2 varient	WT	K353del	AAA/K353del	AKA/K353del		hACE2 varient	WT	K353del	AAA/K353del	AKA/K353del		hACE2 varient	WT	K353del	AAA/K353del	AKA/K353del		hACE2 varient	WT	K353del	AAA/K353del	AKA/K353del		hACE2 varient	WT	K353del	AAA/K353del	AKA/K353del
counts of RLU (relative light unit)	18730	403	402	699		counts of RLU (relative light unit)	16221	182	213	742		counts of RLU (relative light unit)	142235	515	58	814		counts of RLU (relative light unit)	89520	3157	1940	5334		counts of RLU (relative light unit)	118256	4491	8117	7738
NL63-Fluc WT_PE3_EF1α-KI_293FT_repeat_a						SARS-Fluc WT_PE3_EF1α-KI_293FT_repeat_a						SARS-CoV-2-Fluc Delta_PE3_EF1α-KI_293FT_repeat_a						SARS-CoV-2-Fluc B.1_PE3_EF1α-KI_293FT_repeat_a						SARS-CoV-2-Fluc XBB_PE3_EF1α-KI_293FT_repeat_a
pegACE2	ctrl	K353del	AAA/K353del	AKA/K353del		pegACE2	ctrl	K353del	AAA/K353del	AKA/K353del		pegACE2	ctrl	K353del	AAA/K353del	AKA/K353del		pegACE2	ctrl	K353del	AAA/K353del	AKA/K353del		pegACE2	ctrl	K353del	AAA/K353del	AKA/K353del
counts of RLU (relative light unit)	19102	11425	6335	7279		counts of RLU (relative light unit)	1178589	624065	497568	568209		counts of RLU (relative light unit)	261736	103592	61128	111920		counts of RLU (relative light unit)	784506	484189	391191	306962		counts of RLU (relative light unit)	102485	43705	32052	39293
NL63-Fluc WT_PE3_EF1α-KI_293FT_repeat_b						SARS-Fluc WT_PE3_EF1α-KI_293FT_repeat_b						SARS-CoV-2-Fluc Delta_PE3_EF1α-KI_293FT_repeat_b						SARS-CoV-2-Fluc B.1_PE3_EF1α-KI_293FT_repeat_b						SARS-CoV-2-Fluc XBB_PE3_EF1α-KI_293FT_repeat_b
pegACE2	ctrl	K353del	AAA/K353del	AKA/K353del		pegACE2	ctrl	K353del	AAA/K353del	AKA/K353del		pegACE2	ctrl	K353del	AAA/K353del	AKA/K353del		pegACE2	ctrl	K353del	AAA/K353del	AKA/K353del		pegACE2	ctrl	K353del	AAA/K353del	AKA/K353del
counts of RLU (relative light unit)	19556	8928	9743	8299		counts of RLU (relative light unit)	525753	322839	289809	320229		counts of RLU (relative light unit)	113628	57868	40187	46016		counts of RLU (relative light unit)	735288	290652	262613	378426		counts of RLU (relative light unit)	141848	52829	40344	69330
NL63-Fluc WT_PE3_EF1α-KI_293FT_repeat_c						SARS-Fluc WT_PE3_EF1α-KI_293FT_repeat_c						SARS-CoV-2-Fluc Delta_PE3_EF1α-KI_293FT_repeat_c						SARS-CoV-2-Fluc B.1_PE3_EF1α-KI_293FT_repeat_c						SARS-CoV-2-Fluc XBB_PE3_EF1α-KI_293FT_repeat_c
pegACE2	ctrl	K353del	AAA/K353del	AKA/K353del		pegACE2	ctrl	K353del	AAA/K353del	AKA/K353del		pegACE2	ctrl	K353del	AAA/K353del	AKA/K353del		pegACE2	ctrl	K353del	AAA/K353del	AKA/K353del		pegACE2	ctrl	K353del	AAA/K353del	AKA/K353del
counts of RLU (relative light unit)	17356	8138	8085	5660		counts of RLU (relative light unit)	543738	335061	251682	247946		counts of RLU (relative light unit)	118881	51767	54331	51311		counts of RLU (relative light unit)	871091	459525	254923	244444		counts of RLU (relative light unit)	145651	50525	47945	48426
