# Supplementary material for: Prime editor‐mediated functional reshaping of ACE2 prevents the entry of multiple human coronaviruses, including SARS‐CoV‐2 variants
Source: MedComm (2020). 2023 Sep 10;4(5):e356. doi: 10.1002/mco2.356 (PMC10492923; doi:10.1002/mco2.356)
Supplement: Supplementary file 6 — Supporting information [file MCO2-4-e356-s002.xlsx]

## Sheet: Sheet1
Table S6. Live virus genomic copies representing virus entry (supernatants)
SARS-CoV-2 Delta_PE3_EF1α-KI_293FT_repeat_a
pegACE2	ctrl	AKA/K353del
Copies of virus (relative unit)	75326539	16694863
SARS-CoV-2 Delta_PE3_EF1α-KI_293FT_repeat_b
pegACE2	ctrl	AKA/K353del
Copies of virus (relative unit)	82313446	28803620
