# Supplementary material for: Prime editor‐mediated functional reshaping of ACE2 prevents the entry of multiple human coronaviruses, including SARS‐CoV‐2 variants
Source: MedComm (2020). 2023 Sep 10;4(5):e356. doi: 10.1002/mco2.356 (PMC10492923; doi:10.1002/mco2.356)
Supplement: Supplementary file 7 — Supporting information [file MCO2-4-e356-s001.xlsx]

## Sheet: Sheet1
Table S7. pegRNA sequences
pegRNA	Spacer sequence (5' to 3')	RT template sequence (5' to 3')	PBS sequence (5' to 3')
pegQ24A	TCAGTCCACCATTGAGGAAC	CAAAAATGTCTTGGCGGCTT	CCTCAATGGTGGACT
pegM82S	AGATTCTGAATTTCTTGTAG	AGTCCACACTTGCCCAAAGCTATCCACTA	CAAGAAATTCAGAAT
pegY83A	AGATTCTGAATTTCTTGTAG	ACACTTGCCCAAATGGCCCCACTA	CAAGAAATTCAGAAT
pegD30A	GGAACAGGCCAAGACATTTT	TCGTGGTTAAACTTGGCCAAAA	ATGTCTTGGCCTGTT
pegD30K	GGAACAGGCCAAGACATTTT	TCGTGGTTAAACTTCTTCAAAA	ATGTCTTGGCCTGTT
pegK31A	AGAACAGGTCTTCGGCTTCG	AAGACATTTTTGGACGCCTTTAACCACGA	AGCCGAAGACCTGTT
pegH34A	AGAACAGGTCTTCGGCTTCG	TGGACAAGTTTAACGCCGA	AGCCGAAGACCTGTT
pegD38A	CAAGTGAACTTTGATAGAAC	AACCACGAAGCCGAAGCCCTGTT	CTATCAAAGTTCACT
pegY41A	GGAACAGGCCAAGACATTTT	AGCAAGTGAACTTTGGGCGAACAGGTCTTCGGCTTCGTGGTTAAACTTGTCCAAAA	ATGTCTTGGCCTGTT
pegQ42A	GGAACAGGCCAAGACATTTT	AAGAAGCAAGTGAACTGGCATAGAACAGGTCTTCGGCTTCGTGGTTAAACTTGTCCAAAA	ATGTCTTGGCCTGTT
pegK353H	ACAGCTTGGGACCTGGGGAA	ACTACCTGAAGTCGCCGTGC	CCCAGGTCCCAAGCT
pegK353A	ACAGCTTGGGACCTGGGGAA	ACTACCTGAAGTCGCCGGCC	CCCAGGTCCCAAGCT
pegK353del	ACAGCTTGGGACCTGGGGAA	ACTACCTGAAGTCGCCC	CCCAGGTCCCAAGCT
pegD355A	ACAGCTTGGGACCTGGGGAA	GCCCCACTACCTGAAGGCGCCCTTC	CCCAGGTCCCAAGCT
pegAA	TCAGTCCACCATTGAGGAAC	TTCGTGGTTAAACTTGGCCAAAAATGTCTTGGCGGCTT	CCTCAATGGTGGACT
pegAAA	TCAGTCCACCATTGAGGAAC	TTCGTGGTTAAAAGCGGCCAAAAATGTCTTGGCGGCTT	CCTCAATGGTGGACT
pegAKA	TCAGTCCACCATTGAGGAAC	TTCGTGGTTAAAGGCCTTCAAAAATGTCTTGGCGGCTT	CCTCAATGGTGGACT
